# Supplementary material for: Height loss but not body composition is related to low back pain in community-dwelling elderlies: Shimane CoHRE study
Source: BMC Musculoskelet Disord. 2019 May 10;20:207. doi: 10.1186/s12891-019-2580-6 (PMC6511157; doi:10.1186/s12891-019-2580-6)
Supplement: Supplementary file 1 — Table S1. Correlation coefficients between different measures of body mass. *; p < 0.05, **; p < 0.01. (XLSX 25 kb) [file 12891_2019_2580_MOESM1_ESM.xlsx]

## Sheet: Supple-2
Supplemental Table 1. Pearson's correlation coefficients between different measures of body mass.
	Women (n=1,314)			Men (n=898)
	Body weight	BMI		Body weight	BMI
Fat mass	0.93**	0.94**		0.83**	0.84**
Muscle mass	0.76**	0.57**		0.85**	0.66**
Statiscally significant p <0.05 *, p < 0.01 **
