# Supplementary material for: Height loss but not body composition is related to low back pain in community-dwelling elderlies: Shimane CoHRE study
Source: BMC Musculoskelet Disord. 2019 May 10;20:207. doi: 10.1186/s12891-019-2580-6 (PMC6511157; doi:10.1186/s12891-019-2580-6)
Supplement: Supplementary file 2 — Table S2. A multiple linear regression analysis on height loss with the present body height and body weight. (XLSX 27 kb) [file 12891_2019_2580_MOESM2_ESM.xlsx]

## Sheet: Supple-3
Supplemental Table 2. Multiple linear regression analysis on height loss with variable parameters.
	Women (n=1,314)									Men (n=898)
	Beta	Std Error	Std Beta	P-value	95% CI			VIF		Beta	Std Error	Std Beta	P-value	95% CI			VIF
Body height	-0.228141	0.0132898	-0.460595	<0.01	-0.254213	-	-0.20207	1.18784		-0.135832	0.0135731	-0.363803	<0.01	-0.16247	-	-0.109194	1.38718
Body weight	0.0230137	0.00924059	0.066822	0.0128775	0.00488597	-	0.0411413	1.18784		0.00215046	0.00943821	0.00828296	0.819816	-0.0163726	-	0.0206735	1.38718
